# Supplementary material for: Match Analysis in Women’s Tennis on Clay, Grass and Hard Courts
Source: Int J Environ Res Public Health. 2022 Jun 29;19(13):7955. doi: 10.3390/ijerph19137955 (PMC9266198; doi:10.3390/ijerph19137955)
Supplement: Supplementary file 1 [file ijerph-19-07955-s001.zip]

Archive with 1 entries (1 files):
- ijerph-1740673-supplementary.pdf
